# Supplementary material for: Recruitment of dendritic cell progenitors to foci of influenza A virus infection sustains immunity
Source: Sci Immunol. Author manuscript; Available in PMC 2021 Nov 22. (PMC7612017; doi:10.1126/sciimmunol.abi9331)
Supplement: Data file S1 [file EMS138719-supplement-Data_file_S1.xlsx]

## Sheet: Fig 1B
cDC differentiation (%)				PC differentiation (%)
CD11b-	CD11blo	CD11bhi CD16/32+	Ly6D+	CD11b-	CD11blo	CD11bhi CD16/32+	Ly6D+
7.93461	9.71305	2.2408	2.33887	0.337158	0.0352964	0	3.37346
18.1398	18.9088	3.25149	1.93501	2.43604	0.304668	0.333595	7.15319
21.5868	21.0271	3.25875

## Sheet: Fig 1C 
	XCR1+	Sirpα+
CD11b-	14.4033	69.0333
CD11blo	20.8467	62.4

## Sheet: Fig 1D
	CD88	CD16/32	CD64	MAR-1
CD11b-/lo	4.61554	167.59	136.4	94.6667
CD11bhi	302.111	1116.11	521.556	126.433

## Sheet: Fig 1F
Ni
	WT							Flt3-/-							P value
CD11b-	2490.27	1861.07	2044.93	1000.92	680.141	1138.23		402.433	547.2	402.138	194.644	156.814	334.407		0.0022
CD11blo	1494.16	1191.92	1115.41	1084.33	946.283	1403.82		158.482	250.8	157.6	101.553	81.1513	167.203		<0.0001
cDC1s	11206.2	5855.06	11773.8	4170.5	18038.5	6070.56		84.7026	132.24	148.025	38.8442	41.2944	86.1857		0.0012
cDC2s	20233.5	10246.4	15182	6950.83	10941.4	11002.9		164.806	273.6	287.241	414.676	483.51	912.018		<0.0001
inf-cDC2s	1494.16	899.17	1982.96	1696	4139.99	2238.52		112.106	138.396	306.391	177.718	222.153	501.61		0.0025
Monocytes	345525	322028	427576	198238	140168	231820		335361	412680	241283	115940	106764	180884		0.5085
MCs	2054.47	920.081	3098.37	1696	4731.42	2428.23		651.558	752.4	708.529	803.964	901.681	2736.05		0.0515
CD16/32	55719.8	58341.5	68783.9	38090.5	23952.8	25420.5		48292	68856	39639.3	14640.6	10062.2	20520.4		0.3648
IAV
	WT							Flt3-/-							P value
CD11b-	11644.9	5359.94	7314.95	5742.33	4550.96	7101.85		2508.57	1688.81	2156.8	1480.64	1478.63	1037.29	659.273	0.0002
CD11blo	3077.57	1339.98	1911.86	3018.41	2874.29	4333.33		389.968	318.998	317.259	475.778	554.875	341.833	286.784	<0.0001
cDC1s	9149.53	5895.93	6816.21	8098.16	6946.21	9750		314.711	512.898	571.9	422.475	575.109	471.494	277.307	<0.0001
cDC2s	37429.9	20903.8	37406	26503.1	21557.2	32500		6385.44	8756.8	8348.91	5429.01	6692.74	4101.99	2966.73	<0.0001
inf-cDC2s	22457.9	15007.8	24937.3	27975.5	13573	21666.7		5321.2	6880.34	5774.66	4392.56	3891.13	3300.46	2266.25	<0.0001
Monocytes	1746729	895110	1662490	1008589	1077860	1480556		1398715	1100855	1231464	992027	1058387	664806	412046	0.1155
MCs	153047	93798.9	142974	48589	23952.4	33703.7		44850.1	68803.4	57050.9	53796.5	21790.3	12730.3	8240.92	0.0813
CD16/32	184654	70215.2	125518	964417	846319	1372222		169518	128850	96708.2	92293.1	575887	306471	238987	0.0813

## Sheet: Fig 1H
Ni
CD11b-	87.7	90.3	94.1	92.5	91.2	90.7
CD11blo	84.5	87.7	80.3	89.7	87.5	93.9
cDC1s	98.3	97.8	98.8	98.8	99.3	99.6
cDC2s	99.4	99	85.9	83.4	87.9	88.4
inf-cDC2s	100	94.2	82.1	74.4	87	85.4
Monocytes	8.58	8.06	9.77	8.87	8.21	8.58
MCs	14.7	6.71	18.6	15.3	23.4	18.5
CD16/32	14.1	12.1	16.8	13.7	14.9	15.3
IAV
CD11b-	91.1	92.2	87.6	93.8	91.2	88.8
CD11blo	89.4	86.3	84.4	89.8	81.5	80.5
cDC1s	95.5	95	96	98.2	98.1	98.8
cDC2s	97	96.6	97.8	99.2	99.1	99.2
inf-cDC2s	91.5	94.7	95.8	88.8	89.5	89.8
Monocytes	6.74	5.3	6.5	8.42	6.4	7.82
MCs	14.9	12.2	15.6	11.4	10.6	12.4
CD16/32	14.5	13.7	13.3	12.8	12	12.8
																				13.3	12.8	12	12.8

## Sheet: Fig 1J
CD45.1+ cDCs (%)
no transfer	CD11b-	CD11blo	CD16/32	Monocytes
0.00522	0.11	0.057	0	0
	0.0868	0.1	0.00916	0
0	0.075	0.2	0.036	0.013
	0.17	0.22	0	0

## Sheet: Fig 1K
CD45.1+ cDCs (%)
no transfer	CD11b-	CD11blo	CD16/32	Monocytes
0	0.14	0.21	0	0
	0.14	0.13	0.013	0
0.012	0.28	0.15	0.00549	0.05
	0.15	0.42	0.025	0

## Sheet: Fig 2A
	Monocytes
Day post-infection	0	1	2	3	4	5
	59.128	55.0667	129.383	135.758	134.689	127.804
	43.7729	129.083	192.946	105.186	124.486	145.36
	47.7515	66.9084	198.962	117.972	210.879	250.312
	56.7491	111.904	134.697	98.0883	168.193	126.786
	28.2715	20.1904	104.878	62.6429	128.199	265.789
	23.9712	20.5362	54.7076	119.288	56.3478	174.574
	54.8178	135.563	175.089	115.884	112.159	202.05
	4.34653	87.2775	216.888	73.9418	123.792
Adjusted P Value (compared to day 0)		0.2717	0.0001	0.0211	0.0005	0.0001
	MCs
Day post-infection	0	1	2	3	4	5
	0.73232	0.410668	3.63182	8.43898	11.7633	3.24926
	0.676684	0.991676	6.14478	4.46245	5.30321	6.59617
	0.2001	0.446056	6.35572	5.89862	12.4965	12.6056
	0.638556	1.94615	6.41414	6.7027	5.68889	3.75
	0.0605161	0.112052	2.91766	1.39206	3.26187	21.7105
	0.0275817	0.0397533	1.54608	4.77153	0.24	5.89187
	0.096831	0.130519	3.61755	5.64859	3.81818	8.90553
	0.0589996	0.0095844	6.76531	2.60358	4.54426
Adjusted P Value (compared to day 0)		0.9998	0.0449	0.0281	0.0066	0.0001
	PCs
Day post-infection	0	1	2	3	4	5
	0.339036	0.42	0.147542	0.238494	0.568558	0.205786
	0.359488	0.495838	0.208922	0.178498	0.390764	0.354238
	0.24558	0.345694	0.30397	0.272812	0.624826	0.486218
	0.391374	0.634616	0.128282	0.20435	0.371014	0.214286
	0.605161	0.517162	0.268109	0.389778	0.705475	2.23684
	0.410725	0.596299	0.267591	0.622373	0.626087	1.09109
	0.56338	0.835319	0.455811	0.413454	0.6125	0.622429
	0.565558	0.143766	1.09439	0.62486	0.689474
Adjusted P Value (compared to day 0)		0.9948	0.9886	0.9936	0.8749	0.274

## Sheet: Fig 2B
	All cDCs
Day post-infection	0	1	2	3	4	5
	1.76299	1.44667	1.98615	2.61425	2.32863	7.54809
	1.97366	2.31391	2.88805	1.72123	3.66454	4.04719
	1.63719	1.67271	3.79962	2.28571	4.77213	6.7364
	1.59639	3.17308	2.36522	2.53395	3.03571	3.77198
	1.98053	2.41342	3.23308	3.66577	6.44789	22.8947
	3.03304	2.26594	3.1219	4.14915	3.07826	7.4194
	2.90493	2.19271	4.26871	5.64859	9.70455	12.2571
	2.16448	0.32587	7.66071	4.99888	10.8122
Adjusted P Value (compared to day 0)		0.9999	0.7695	0.8542	0.1253	0.0003
	cDC1s
Day post-infection	0	1	2	3	4	5
	0.596705	0.373333	0.334808	0.412776	0.416988	1.17633
	0.387683	0.60327	0.528451	0.248622	0.671832	0.63499
	0.500254	0.524116	0.407595	0.269124	0.711318	1.07392
	0.499516	0.867308	0.308681	0.449572	0.580357	0.575072
	0.577653	0.732647	0.473133	0.450101	1.06201	2.10526
	0.631884	0.556546	0.386521	0.497898	0.834783	0.800131
	0.827465	0.574282	0.390695	0.640562	1.03409	1.34062
	0.586505	0.110221	0.855612	0.499888	0.940191
Adjusted P Value (compared to day 0)		0.9988	0.8477	0.7166	0.3914	0.0018
	cDC2s
Day post-infection	0	1	2	3	4	5
	0.881496	0.886667	0.737712	1.10074	0.974777	2.84279
	1.26878	1.32224	0.983165	0.95624	1.52689	1.74448
	0.77312	0.892112	1.86527	1.25346	1.62072	3.12413
	0.87544	1.90385	1.08239	1.10349	1.20536	1.85507
	0.880234	1.20671	0.551989	1.16005	2.19987	6.31579
	1.80087	1.35161	0.773042	1.14102	1.56522	2.61861
	1.49648	1.20077	0.868212	1.39759	3.57954	3.16003
	1.11715	0.143766	1.49235	1.51008	4.07416
Adjusted P Value (compared to day 0)		0.9999	0.9996	0.9997	0.0921	0.0002
	inf-cDC2s
Day post-infection	0	1	2	3	4	5
	0.169518	0.060667	0.737712	0.917281	0.812315	3.13687
	0.155073	0.140488	1.16751	0.382496	1.28259	1.46536
	0.072764	0.072484	1.17443	0.589862	2.16097	2.14784
	0.113292	0.222115	0.721591	0.776533	1.11607	1.11304
	0.30258	0.267201	1.77425	1.67048	2.35158	12.2368
	0.300145	0.202742	1.60555	2.02271	0.45913	3.27326
	0.40493	0.234933	2.17053	2.85341	3.97727	6.60733
	0.237395	0.0397753	3.08418	2.08287	4.46591
Adjusted P Value (compared to day 0)		0.9999	0.3899	0.4961	0.129	0.0002

## Sheet: Fig 2C
	All pre-cDCs
Day post-infection	0	1	2	3	4	5
	0.669084	1.36193	0.917281	0.812315	0.813688	2.1566
	0.34539	0.737374	0.573744	0.855059	0.87544	1.25602
	0.341082	0.580305	0.884793	0.900402	1.40488	1.46443
	0.653333	0.681503	1.30784	0.982143	1.48077	0.742029
	0.385102	0.818841	0.670272	1.11365	1.28958	3.15789
	0.37913	0.636052	0.62438	1.24475	1.09565	1.673
	0.809859	0.835319	1.22997	1.80522	1.82955	2.77699
	0.768042	0.71883	1.69133	1.14558	2.35048
Adjusted P Value (compared to day 0)		0.7108	0.2147	0.0742	0.0031	0.0001
	Pre-cDC1s
Day post-infection	0	1	2	3	4	5
	0.155957	0.079333	0.158892	0.128419	0.194955	0.490136
	0.045817	0.223127	0.116751	0.079687	0.183227	0.369829
	0.03661	0.100363	0.13126	0.106912	0.414185	0.478382
	0.14419	0.200962	0.076168	0.220699	0.227679	0.185507
	0.0797712	0.163768	0.145883	0.283053	0.409631	1.22368
	0.116899	0.162988	0.181367	0.321559	0.255652	0.480079
	0.352113	0.198388	0.332815	0.384337	0.493182	0.861825
	0.258341	0.00766752	0.537245	0.291601	0.705144
Adjusted P Value (compared to day 0)		0.9999	0.9372	0.8511	0.0893	0.0002
	Pre-cDC2s
Day post-infection	0	1	2	3	4	5
	0.623828	0.595697	1.19169	0.779689	0.56	1.56843
	0.296049	0.671832	0.614478	0.47812	1.15696	0.837349
	0.300152	0.504225	0.442137	0.774194	0.55757	0.937238
	0.720951	0.714286	0.601326	1.06262	1.26923	0.531787
	0.275073	0.603356	0.512561	0.788837	0.758575	1.71053
	0.252754	0.477039	0.416253	0.881695	0.782609	1.09109
	0.396127	0.522074	0.795861	1.33936	1.19318	1.62789
	0.432896	0.0622986	1.09439	0.833147	1.48864
Adjusted P Value (compared to day 0)		0.9253	0.1894	0.0169	0.0025	0.0001

[truncated: 53 more sheets: Fig 2F, Fig 2G, Fig 2H, Fig 2I, Fig 3B, Fig 3C, Fig 3D, Fig 3E, Fig 3F, Fig 3H, Fig 3I, Fig 4D, Fig 4F, Fig 5A, Fig 5C, Fig 5D, Fig 5E, Fig 6A, Fig 6B, Fig 6C …]
